# Supplementary material for: Comprehensive Analysis of a Ferroptosis-Related lncRNA Signature for Predicting Prognosis and Immune Landscape in Osteosarcoma
Source: Front Oncol. 2022 Jun 28;12:880459. doi: 10.3389/fonc.2022.880459 (PMC9273977; doi:10.3389/fonc.2022.880459)
Supplement: Supplementary file 1 [file Table_1.xlsx]

## Sheet: Supplementary Table S1
Supplementary Table S1. 259 ferroptosis-related genes
Symbol	Name
ABCC1	ATP binding cassette subfamily C member 1
ACO1	Aconitase 1
ACSF2	Acyl-CoA synthetase family member 2
ACSL4	Acyl-CoA synthetase long chain family member 4
ACVR1B	Activin A receptor type 1B
ALOX12	Arachidonate 12-lipoxygenase, 12S type
ALOX12B	Arachidonate 12-lipoxygenase, 12R type
ALOX15	Arachidonate 15-lipoxygenase
ALOX15B	Arachidonate 15-lipoxygenase type B
ALOX5	Arachidonate 5-lipoxygenase
ALOXE3	Arachidonate lipoxygenase 3
ANO6	Anoctamin 6
ATF3	Activating transcription factor 3
ATG13	Autophagy related 13
ATG16L1	Autophagy related 16 like 1
ATG3	Autophagy related 3
ATG4D	Autophagy related 4D cysteine peptidase
ATG5	Autophagy related 5
ATG7	Autophagy related 7
ATM	ATM serine/threonine kinase
ATP5MC3	ATP synthase membrane subunit c locus 3
BACH1	BTB domain and CNC homolog 1
BAP1	BRCA1 associated protein 1
BECN1	Beclin 1
BID	BH3 interacting domain death agonist
CARS1	Cysteinyl-tRNA synthetase 1
CDKN2A	Cyclin dependent kinase inhibitor 2A
CDO1	Cysteine dioxygenase type 1
CHAC1	ChaC glutathione specific gamma-glutamylcyclotransferase 1
CS	Citrate synthase
CYBB	Cytochrome b-245 beta chain
DNAJB6	DnaJ heat shock protein family (Hsp40) member B6
DPP4	Dipeptidyl peptidase 4
DUOX1	Dual oxidase 1
DUOX2	Dual oxidase 2
EGFR	Epidermal growth factor receptor
EGLN2	Egl-9 family hypoxia inducible factor 2
ELAVL1	ELAV like RNA binding protein 1
EMC2	ER membrane protein complex subunit 2
EPAS1	Endothelial PAS domain protein 1
FBXW7	F-box and WD repeat domain containing 7
FLT3	Fms related tyrosine kinase 3
G6PD	Glucose-6-phosphate dehydrogenase
G6PDX	_NA_
GABARAPL1	GABA type A receptor associated protein like 1
GABARAPL2	GABA type A receptor associated protein like 2
GLS2	Glutaminase 2
GOT1	Glutamic-oxaloacetic transaminase 1
HIF1A	Hypoxia inducible factor 1 subunit alpha
HILPDA	Hypoxia inducible lipid droplet associated
HMGB1	High mobility group box 1
HMOX1	Heme oxygenase 1
HRAS	HRas proto-oncogene, GTPase
IDH1	Isocitrate dehydrogenase (NADP(+)) 1
IFNG	Interferon gamma
IREB2	Iron response element binding protein 2
KEAP1	Kelch like ECH associated protein 1
KRAS	KRAS proto-oncogene, GTPase
LINC00472	Long intergenic non-protein coding RNA 472
LONP1	Lon peptidase 1, mitochondrial
LPCAT3	Lysophosphatidylcholine acyltransferase 3
LPIN1	Lipin 1
MAP1LC3A	Microtubule associated protein 1 light chain 3 alpha
MAPK1	Mitogen-activated protein kinase 1
MAPK14	Mitogen-activated protein kinase 14
MAPK3	Mitogen-activated protein kinase 3
MAPK8	Mitogen-activated protein kinase 8
MAPK9	Mitogen-activated protein kinase 9
MIOX	Myo-inositol oxygenase
MIR6852	microRNA 6852
MTDH	Metadherin
MYB	MYB proto-oncogene, transcription factor
NCOA4	Nuclear receptor coactivator 4
NOX1	Nicotinamide adenine dinucleotide phosphate (NADPH) oxidase (NOX) 1
NOX3	Nicotinamide adenine dinucleotide phosphate (NADPH) oxidase (NOX) 3
NOX4	Nicotinamide adenine dinucleotide phosphate (NADPH) oxidase (NOX) 4
NOX5	Nicotinamide adenine dinucleotide phosphate (NADPH) oxidase (NOX) 5
NRAS	NRAS proto-oncogene, GTPase
PANX1	Pannexin 1
PEBP1	Phosphatidylethanolamine binding protein 1
PGD	Phosphoglycerate dehydrogenase
PHKG2	Phosphorylase kinase catalytic subunit gamma 2
PIK3CA	Phosphatidylinositol-4,5-bisphosphate 3-kinase catalytic subunit alpha
PRKAA1	Protein kinase AMP-activated catalytic subunit alpha 1
PRKAA2	Protein kinase AMP-activated catalytic subunit alpha 2
RPL8	Ribosomal protein L8
SAT1	Spermidine/spermine N1-acetyltransferase 1
SCP2	Sterol carrier protein 2
SIRT1	Sirtuin 1
SLC1A5	Solute carrier family 1 member 5
SLC38A1	Solute carrier family 38 member 1
SNX4	Sorting nexin 4
SOCS1	Suppressor of cytokine signaling 1
TAZ	Tafazzin
TF	Transferrin
TFR2	Transferrin receptor 2
TFRC	Transferrin receptor
TGFBR1	Transforming growth factor beta receptor 1
TLR4	Toll like receptor 4
TNFAIP3	TNF alpha induced protein 3
TP53	Tumor protein p53
ULK1	Unc-51 like autophagy activating kinase 1
ULK2	Unc-51 like autophagy activating kinase 2
VDAC2	Valtage-dependent anion channels 2
WIPI1	WD repeat domain, phosphoinositide interacting 1
WIPI2	WD repeat domain, phosphoinositide interacting 2
YY1AP1	YY1 associated protein 1
ZEB1	Zinc finger E-box binding homeobox 1
ACSL3	Acyl-CoA synthetase long chain family member 3
AIFM2	Apoptosis inducing factor mitochondria associated 2
AKR1C1	Aldo-keto reductase family 1 member C1
AKR1C2	Aldo-keto reductase family 1 member C2
AKR1C3	Aldo-keto reductase family 1 member C3
ARNTL	Aryl hydrocarbon receptor nuclear translocator like
ATF4	Activating transcription factor 4
BRD4	Bromodomain containing 4
CA9	Carbonic anhydrase 9
CAV1	Caveolin 1
CBS	Cystathionine beta-synthase
CD44	CD44 molecule (Indian blood group)
CDKN1A	Cyclin dependent kinase inhibitor 1A
CHMP5	Charged multivesicular body protein 5
CHMP6	Charged multivesicular body protein 6
CISD1	CDGSH iron sulfur domain 1
CISD2	CDGSH iron sulfur domain 2
ENPP2	Ectonucleotide pyrophosphatase/phosphodiesterase 2
FADS2	Fatty acid desaturase 2
FANCD2	FA complementation group D2
Fer1HCH	Ferritin 1 Heavy Chain Homolog
FH	Fumarate hydratase
FTH1	Ferritin heavy chain 1
FTMT	Ferritin mitochondrial
GCH1	GTP cyclohydrolase 1
GCLC	Glutamate-cysteine ligase catalytic subunit
GPX4	Glutathione peroxidase 4
HELLS	Helicase, lymphoid specific
HSF1	Heat shock transcription factor 1
HSPA5	Heat shock protein family A (Hsp70) member 5
HSPB1	Heat shock protein family B (small) member 1
ISCU	Iron-sulfur cluster assembly enzyme
JUN	Jun proto-oncogene, AP-1 transcription factor subunit
LAMP2	Lysosomal associated membrane protein 2
LINC00336	Long intergenic non-protein coding RNA 336
MIR137	microRNA 137
MIR17	microRNA 17
MIR212	microRNA 212
MIR9-1	microRNA 9-1
MIR9-2	microRNA 9-2
MIR9-3	microRNA 9-3
MT1G	Metallothionein 1G
MTOR	Mechanistic target of rapamycin kinase
MUC1	Mucin 1, cell surface associated
NF2	Neurofibromin 2
NFE2L2	Nuclear factor, erythroid 2 like 2
NFS1	NFS1 cysteine desulfurase
NQO1	NAD(P)H quinone dehydrogenase 1
OTUB1	OTU deubiquitinase, ubiquitin aldehyde binding 1
PLIN2	Perilipin 2
PML	Promyelocytic leukemia
PRDX6	Peroxiredoxin 6
PROM2	Prominin 2
RB1	RB transcriptional corepressor 1
SCD	Stearoyl-CoA desaturase
SESN2	Sestrin 2
SLC3A2	Solute carrier family 3 member 2
SLC40A1	Solute carrier family 40 member 1
SLC7A11	Solute carrier family 7 member 11
SQSTM1	Sequestosome 1
SRC	SRC proto-oncogene, non-receptor tyrosine kinase
STAT3	Signal transducer and activator of transcription 3
TMBIM4	Transmembrane BAX inhibitor motif containing 4
TP63	Tumor protein p63
ZFP36	ZFP36 ring finger protein
AGPAT3	1-acylglycerol-3-phosphate O-acyltransferase 3
ALB	Albumin
ANGPTL7	Angiopoietin like 7
ARRDC3	Arrestin domain containing 3
ASNS	Asparagine synthetase (glutamine-hydrolyzing)
ATP6V1G2	ATPase H+ transporting V1 subunit G2
AURKA	Aurora kinase A
BLOC1S5-TXNDC5	BLOC1S5-TXNDC5 readthrough (NMD candidate)
BNIP3	BCL2 interacting protein 3
CAPG	Capping actin protein, gelsolin like
CEBPG	CCAAT enhancer binding protein gamma
CXCL2	C-X-C motif chemokine ligand 2
DDIT3	DNA damage inducible transcript 3
DDIT4	DNA damage inducible transcript 4
DRD4	Dopamine receptor D4
DRD5	Dopamine receptor D5
DUSP1	Dual specificity phosphatase 1
EIF2AK4	Eukaryotic translation initiation factor 2 alpha kinase 4
EIF2S1	Eukaryotic translation initiation factor 2 subunit 1
FTL	Ferritin light chain
GABPB1	GA binding protein transcription factor subunit beta 1
GDF15	Growth differentiation factor 15
GLUT13	_NA_
GPT2	Glutamic--pyruvic transaminase 2
GPX2	Glutathione peroxidase 2
HAMP	Hepcidin antimicrobial peptide
HBA1	Hemoglobin subunit alpha 1
HERPUD1	Homocysteine inducible ER protein with ubiquitin like domain 1
HIC1	HIC ZBTB transcriptional repressor 1
HNF4A	Hepatocyte nuclear factor 4 alpha
HSD17B11	Hydroxysteroid 17-beta dehydrogenase 11
IL33	Interleukin 33
IL6	Interleukin 6
JDP2	Jun dimerization protein 2
KIM-1	Kidney injury molecule-1
KLHL24	Kelch like family member 24
LOC284561	_NA_
LOC390705	_NA_
LURAP1L	Leucine rich adaptor protein 1 like
MAFG	MAF bZIP transcription factor G
MAP3K5	Mitogen-activated protein kinase kinase kinase 5
MIR30B	microRNA 30b
MIR4715	microRNA 4715
MT3	Metallothionein 3
NCF2	Neutrophil cytosolic factor 2
NGB	Neuroglobin
NNMT	Nicotinamide N-methyltransferase
NOS2	Nitric oxide synthase 2
OXSR1	Oxidative stress responsive kinase 1
PCK2	Phosphoenolpyruvate carboxykinase 2, mitochondrial
PLIN4	Perilipin 4
PRDX1	Peroxiredoxin 1
PSAT1	Phosphoserine aminotransferase 1
PTGS2	Prostaglandin-endoperoxide synthase 2
RELA	RELA proto-oncogene, NF-kB subunit
RGS4	Regulator of G protein signaling 4
RIPK1	Receptor interacting serine/threonine kinase 1
RRM2	Ribonucleotide reductase regulatory subunit M2
SELENOS	Selenoprotein S
SETD1B	SET domain containing 1B, histone lysine methyltransferase
SLC1A4	Solute carrier family 1 member 4
SLC2A1	Solute carrier family 2 member 1
SLC2A12	Solute carrier family 2 member 12
SLC2A14	Solute carrier family 2 member 14
SLC2A3	Solute carrier family 2 member 3
SLC2A6	Solute carrier family 2 member 6
SLC2A8	Solute carrier family 2 member 8
SLC7A5	Solute carrier family 7 member 5
SNORA16A	Small nucleolar RNA, H/ACA box 16A
SP1	Sp1 transcription factor
SRXN1	Sulfiredoxin 1
STEAP3	STEAP3 metalloreductase
STMN1	Stathmin 1
TFAP2C	Transcription factor AP-2 gamma
TRIB3	Tribbles pseudokinase 3
TSC22D3	TSC22 domain family member 3
TUBE1	Tubulin epsilon 1
TXNIP	Thioredoxin interacting protein
TXNRD1	Thioredoxin reductase 1
UBC	Ubiquitin C
VEGFA	Vascular endothelial growth factor A
VLDLR	Very low density lipoprotein receptor
XBP1	X-box binding protein 1
YWHAE	Tyrosine 3-monooxygenase/tryptophan 5-monooxygenase activation protein epsilon
ZFP69B	ZFP69 zinc finger protein B
ZNF419	Zinc finger protein 419
